# Supplementary material for: Comparative Evaluation of Risk Assessment Models for Predicting Venous Thromboembolic Events in Cancer Patients with Implanted Central Venous Access Devices
Source: Cancers (Basel). 2025 Oct 14;17(20):3308. doi: 10.3390/cancers17203308 (PMC12564628; doi:10.3390/cancers17203308)
Supplement: Supplementary file 1 [file cancers-17-03308-s001.zip]

Archive with 1 entries (1 files):
- cancers-3871340-supplementary.pdf
